# Supplementary material for: Identification of Novel Aryl Carboxamide Derivatives as Death-Associated Protein Kinase 1 (DAPK1) Inhibitors with Anti-Proliferative Activities: Design, Synthesis, In Vitro, and In Silico Biological Studies
Source: Pharmaceuticals (Basel). 2022 Aug 25;15(9):1050. doi: 10.3390/ph15091050 (PMC9504985; doi:10.3390/ph15091050)
Supplement: Supplementary file 1 [file pharmaceuticals-15-01050-s001.zip]

Archive with 1 entries (1 files):
- pharmaceuticals-1783768-supplementary.pdf
